# Supplementary material for: Elevated TATA-binding protein expression drives vascular endothelial growth factor expression in colon cancer
Source: Oncotarget. 2017 Mar 20;8(30):48832–45. doi: 10.18632/oncotarget.16384 (PMC5564728; doi:10.18632/oncotarget.16384)
Supplement: Supplementary file 2 [file oncotarget-08-48832-s002.xlsx]

## Sheet: Sheet1
Probe.ID	Genes.Symbol	p.value	Log2_FC(oe.TBP.over.Vec)
J05210_at	Acly	0.0182	-0.612
L27075_g_at	Acly	0.02452	-0.675
J05210_g_at	Acly	0.01719	-0.738
AB012933_g_at	Acsl5	0.00383	0.539
AB012933_at	Acsl5	0.0139	0.524
M60322_g_at	Akr1b1	0.03538	0.37
U50736_s_at	Ankrd1	0.03169	1.101
D32209_at	Anp32a	0.03931	-0.386
X67948_at	Aqp1	0.03516	-0.644
M58758_g_at	Atp6v0a1	0.00898	-0.4
M58758_at	Atp6v0a1	0.00962	-0.493
rc_AA893246_at	Atp6v1d	0.02509	0.655
rc_AA893584_at	Bloc1s2	0.01392	0.69
Z22607_at	Bmp4	0.01796	-0.37
rc_AA859938_at	Bnip3l	0.03506	0.64
S74257_g_at	LOC290595	0.00077	1.334
S74257_at	LOC290595	0.00364	0.75
X70871_at	Ccng1	0.00648	0.703
M64733mRNA_s_at	Clu	0.04006	0.954
D14437_s_at	Cnn1	0.02399	0.959
rc_AA893634_at	Copz2	0.03652	-0.329
rc_AA875025_at	Crabp1	0.00044	1.121
D17512_at	Crip2	0.04453	-0.323
X82396_at	Ctsb	0.00079	0.89
rc_AA893857_at	Dcaf7	0.01575	-0.468
U02553cds_s_at	Dusp1	0.04145	0.415
U64705cds_i_at	Eif4a2	0.02613	0.697
U64705cds_f_at	Eif4a2	0.02917	0.662
rc_AA892027_at	Eva1a	0.02217	-0.411
X13527cds_s_at	Fasn	0.00374	-0.635
L02896_at	Gpc1	0.02206	-0.34
D26393exon_s_at	Hk2	0.03837	0.375
J02722cds_at	Hmox1	0.02907	0.539
rc_AI179610_at	Hmox1	0.0316	0.44
L06096_at	Itpr3	0.03882	-0.496
U70050_at	Jag2	0.02337	-0.327
U58858_at	Jup	0.01949	-0.363
rc_AA875534_at	Klf13	0.00824	-0.388
U07181_g_at	Ldhb	0.04727	0.66
rc_AA800855_g_at	Lrba	0.01799	-0.409
rc_AI639488_at	Mdm2	0.00358	1.004
rc_AA893869_at	Mfsd12	0.01838	-0.325
rc_AA893869_g_at	Mfsd12	0.03522	-0.456
M76704_s_at	Mgmt	0.02368	0.739
U53706_at	Mvd	0.02242	-0.584
rc_AA924198_s_at	Mvk	0.04547	-0.451
AB012234_g_at	Nfix	0.02423	-0.434
rc_AA893032_at	Nsdhl	0.04155	-0.36
AF093139_s_at	Nxf1	0.02704	0.389
S79304_s_at	Oaz2	0.0252	0.477
U03416_at	Olfm1	0.01077	-0.608
U56839_at	P2ry2	0.02602	-0.343
X65454_at	P3h4	0.00356	-0.689
X65454_g_at	P3h4	0.01051	-0.718
X78949_at	P4ha1	0.04022	0.473
AF080568_g_at	Pcyt2	0.02337	-0.531
rc_AA875045_at	Pde6d	0.01454	-0.488
rc_AI232379_at	Pdgfra	0.0233	-0.703
S63233_g_at	Pgam1	0.01916	0.418
L14003UTR#1_f_at	Pigr	0.04829	0.353
rc_AA850781_at	Ppid	0.03184	0.412
AF020618_g_at	Ppp1r15a	0.01124	0.356
AF020618_at	Ppp1r15a	0.00819	0.352
M83298_g_at	Ppp2r2a	0.00903	0.674
M83298_at	Ppp2r2a	0.00281	0.598
D14419_s_at	Ppp2r2a	0.00516	0.581
U75932_at	Prkar1a	0.02665	-0.372
D50093_s_at	Prnp	0.0378	0.363
rc_AI102868_g_at	Psat1	0.03349	0.563
rc_AA858879_at	Psmd13	0.01521	0.45
D37934_g_at	Psmd2	0.04901	0.328
M60103_at	Ptprf	0.00964	-0.439
D38222_s_at	Ptprn	0.0293	0.347
rc_AA891735_at	Pvrl1	0.01607	-0.37
J02998_at	Rab1a	0.01543	0.324
D87515_at	Rnpep	0.00832	-0.484
rc_AI180442_at	Fdps	0.02392	-0.382
D89655_at	Scarb1	0.00982	-0.386
U67995_s_at	Scd2	0.02647	-0.655
S75730_at	Scd2	0.00495	-0.764
AF036761_at	Scd2	0.01197	-0.959
M24067_at	Serpine1	0.04505	0.796
U75395UTR#1_s_at	Slc12a4	0.00461	0.497
L12016_at	Slc25a1	0.01198	-0.487
rc_AA859666_i_at	Slc25a10	0.01474	-0.343
L10152_s_at	Slc7a1	0.0283	0.355
U82626_at	Smc3	0.04576	0.333
AF039085_at	Syngr2	0.00452	-0.414
U09228_at	Tcf4	0.02605	-0.407
U03491_at	Tgfb3	0.00809	0.488
X02002_at	Thy1	0.00179	-0.514
AB015946_s_at	Tubg1	0.02375	-0.416
D37880_at	Tyro3	0.03167	-0.374
rc_AA874876_at	Ubac2	0.01041	0.413
M97662_at	Upb1	0.04661	-0.374
L35767_at	Vldlr	0.03205	0.389
D28557_s_at	Ybx3	0.00054	0.472
U77829mRNA_i_at	Gas5	0.00567	0.525
U77829mRNA_s_at	Gas5	0.00853	0.491
rc_AI639518_g_at	NA	0.03648	0.399
AF102804_s_at	NA	0.0343	0.379
rc_AI176308_at	NA	0.02485	0.329
rc_AA894273_at	NA	0.03471	-0.34
rc_AI639289_at	LOC102552625	0.04401	-0.365
rc_AI638989_at	NA	0.03891	-0.398
S82627_s_at	Rhox5	0.00827	-0.398
rc_AA892146_f_at	NA	0.01851	-0.415
rc_AA894193_at	LOC102546572	0.04969	-0.419
X62951mRNA_s_at	NA	0.00544	-0.523
M23697_at	NA	0.00087	-0.529
AF036761_g_at	NA	0.01363	-0.774
X62950mRNA_f_at	NA	0.00064	-1.028
